# Supplementary material for: microRNA-660 Enhances Cisplatin Sensitivity via Decreasing SATB2 Expression in Lung Adenocarcinoma
Source: Genes (Basel). 2023 Apr 14;14(4):911. doi: 10.3390/genes14040911 (PMC10137726; doi:10.3390/genes14040911)
Supplement: Supplementary file 1 [file genes-14-00911-s001.zip]

Archive with 6 entries (6 files):
- Fig. S1.pdf
- Fig. S2.pdf
- Fig. S3.pdf
- Fig. S4.pdf
- Fig. S5.pdf
- Table S1.pdf
